# Supplementary material for: T-Cell Density at the Invasive Margin and Immune Phenotypes Predict Outcome in Vulvar Squamous Cell Cancer
Source: Cancers (Basel). 2022 Aug 31;14(17):4246. doi: 10.3390/cancers14174246 (PMC9454842; doi:10.3390/cancers14174246)
Supplement: Supplementary file 1 [file cancers-14-04246-s001.zip]

Archive with 1 entries (1 files):
- cancers-1801155-supplementary.pdf
